# Supplementary material for: SKAP2 Modular Organization Differently Recognizes SRC Kinases Depending on Their Activation Status and Localization
Source: Mol Cell Proteomics. 2022 Nov 21;22(1):100451. doi: 10.1016/j.mcpro.2022.100451 (PMC9792355; doi:10.1016/j.mcpro.2022.100451)
Supplement: Supplemental Tables S1, S2 [file mmc1.xlsx]

## Sheet: Feuil1
Table S1: Sequences of primers*
SKAP2_D129K_Forward	GAAAAACGCAGAAAAaAgCACAGCTTTCTGGGA
SKAP2_D129K_Reverse	TCCCAGAAAGCTGTGcTtTTTTCTGCGTTTTTC
SKAP2_DPH_Forward**	CAAGACCTTCCTTTTGTttCTGATATTATTCCTGAGG	deletion from aa 118 to 222
SKAP2_DPH_Reverse	CCTCAGGAATAATATCAGaaACAAAAGGAAGGTCTTG
SKAP2_DomDIM_Forward	GGGGACAACTTTGTACAAAAAAGTTGGCAT
SKAP2_DomDIM_Reverse	GGGGACAACTTTGTACAAGAAAGTTGGGTACTACTACCCATCTTCTGCATCACCTTTGT	from aa 1 to 72
SKAP2_E15AR18A_Forward	CTACCCCCTCCCTGcGGAAATTgcGAACCTGTTGG
SKAP2_E15AR18A_Reverse	CCAACAGGTTCgcAATTTCCgCAGGGAGGGGGTAG
SKAP2_K161E_Forward	GATAAAGACAAACAACAGgAAGGTGAATTTGCAATAGATGGC
SKAP2_K161E_Reverse	GCCATCTATTGCAAATTCACCTTcCTGTTGTTTGTCTTTATC
SKAP2_R140M_Forward	GGGATTTGAATGGCAGAAAatGTGGTGTGCTCTCAGTAAAACGG
SKAP2_R140M_Reverse	CCGTTTTACTGAGAGCACACCACatTTTCTGCCATTCAAATCCC
SKAP2_Y151F_Forward	CTCTCAGTAAAACGGTATTCTATTtTTATGGAAGTGATAAAGAC
SKAP2_Y151F_Reverse	GTCTTTATCACTTCCATAAaAATAGAATACCGTTTTACTGAGAG
SKAP2_Y197F_Forward	CTGCTCCTGATAAACGTATATtTCAGTTTACAGCAGCTTC
SKAP2_Y197F_Reverse	GAAGCTGCTGTAAACTGAaATATACGTTTATCAGGAGCAG
SKAP2_DPHLink2F	CAAGACCTTCCTTTTGTtaAGAGCACTGATTATGC	deletion from aa 118 to 292
SKAP2_DPHLink2R	GCATAATCAGTGCTCTtaACAAAAGGAAGGTCTTG
SKAP2_DLink1PHF	GGAATTTCAAGACAAAGGttCTGATATTATTCCTGAGG	deletion from aa 68 to 222
SKAP2_DLink1PHR	CCTCAGGAATAATATCAGaaCCTTTGTCTTGAAATTCC
SKAP2_Link2F	GGGGACAACTTTGTACAAAAAAGTTGGCATGGAATCTGATATTATTCCTGAGG	from aa 221 tà 359
SKAP2_DSH3_Reverse	GGGGACAACTTTGTACAAGAAAGTTGGGTACTACTAGCTCTTATCCCCTGAGGTGTGAT
SKAP1_DomDIM_Forward	GGGGACAACTTTGTACAAAAAAGTTGGCAT	from aa 1 to 59
SKAP1_DomDIM_Reverse	GGGGACAACTTTGTACAAGAAAGTTGGGTACTACTATTGGGGCTGAAAATCCCAAT
HCK_G2A_Forward	CAAAAAAGTTGGCATGGcGTGCATGAAGTCCAAGTTC
HCK_G2A_Reverse	GAACTTGGACTTCATGCACgCCATGCCAACTTTTTTG
HCK_K7R_Forward	GTGCATGAAGTCCAgGTTCCTCCAGGTCG
HCK_K7R_Reverse	CGACCTGGAGGAACcTGGACTTCATGCAC
HCK_C3S_Forward	CAAAAAAGTTGGCATGGGGaGCATGAAGTCCAAGTTC
HCK_C3S_Reverse	GAACTTGGACTTCATGCtCCCCATGCCAACTTTTTTG
HCK_Y30F_Forward	CACTGTCCTGTGTtCGTGCCGGATCCC
HCK_Y30F_Reverse	GGGATCCGGCACGaACACAGGACAGTG
HCK_W123A_Forward	CTCTGGAGACAGAGGAGgcGTTTTTCAAGGGCATC
HCK_W123A_Reverse	GATGCCCTTGAAAAACgcCTCCTCTGTCTCCAGAG
HCK_W234A_Forward	GGGAGAAAGATGCCgcGGAGATCCCTCGGG
HCK_W234A_Reverse	CCCGAGGGATCTCCgcGGCATCTTTCTCCC
HCK_RS_Forward	CCAAGGAGCCCATCTACggCATCggGGAGTTCATGGCC	I309A-T311A
HCK_RS_Reverse	GGCCATGAACTCCccGATGccGTAGATGGGCTCCTTGG
*The mutated base is lower case
**Two bases limiting the deletion are lower case

## Sheet: Feuil2
Table S2: Antibodies
Name	Company (reference)	Host	type	Dilution
Anti-Gluc	New England Biolabs (E8023)	Rabbit	polyclonal IgG	1:2500
Ant-GAPDH	ThermoFisher (MA1-16757)	Mouse	monoclonal IgM	1:4000
Peroxidase AffiniPure anti Rabbit	Jackson ImmunoResearch (111-035-003)	Goat	polyclonal IgG	1:10000
Peroxidase AffiniPure anti Mouse	Jackson ImmunoResearch (115-035-003)	Goat	polyclonal IgG	1:10000
